# Supplementary material for: Identifications of Surfactin-Type Biosurfactants Produced by Bacillus Species Isolated from Rhizosphere of Vegetables
Source: Molecules. 2023 Jan 25;28(3):1172. doi: 10.3390/molecules28031172 (PMC9919572; doi:10.3390/molecules28031172)
Supplement: Supplementary file 1 [file molecules-28-01172-s001.zip]

Archive with 1 entries (1 files):
- molecules-2170649-supplementary.pdf
